# Supplementary material for: PsychRNN: An Accessible and Flexible Python Package for Training Recurrent Neural Network Models on Cognitive Tasks
Source: eNeuro. 2021 Jan 5;8(1):ENEURO.0427-20.2020. doi: 10.1523/ENEURO.0427-20.2020 (PMC7814477; doi:10.1523/ENEURO.0427-20.2020)
Supplement: Extended Data 1 — PsychRNN package and documentation. Download Extended Data 1, ZIP file. [file enu-eN-OTM-0427-20-s06.zip]

Archive with 368 entries (328 files):
- PsychRNN Extended Data 1/
- __MACOSX/._PsychRNN Extended Data 1
- PsychRNN Extended Data 1/documentation.pdf
- __MACOSX/PsychRNN Extended Data 1/._documentation.pdf
- PsychRNN Extended Data 1/.DS_Store
- __MACOSX/PsychRNN Extended Data 1/._.DS_Store
- PsychRNN Extended Data 1/psychrnn/
- __MACOSX/PsychRNN Extended Data 1/._psychrnn
- PsychRNN Extended Data 1/LICENSE
- __MACOSX/PsychRNN Extended Data 1/._LICENSE
- PsychRNN Extended Data 1/test/
- __MACOSX/PsychRNN Extended Data 1/._test
- PsychRNN Extended Data 1/__init__.py
- __MACOSX/PsychRNN Extended Data 1/.___init__.py
- PsychRNN Extended Data 1/docs/
- __MACOSX/PsychRNN Extended Data 1/._docs
- PsychRNN Extended Data 1/README.md
- __MACOSX/PsychRNN Extended Data 1/._README.md
- PsychRNN Extended Data 1/setup.py
- __MACOSX/PsychRNN Extended Data 1/._setup.py
- PsychRNN Extended Data 1/.gitignore
- __MACOSX/PsychRNN Extended Data 1/._.gitignore
- PsychRNN Extended Data 1/.travis.yml
- __MACOSX/PsychRNN Extended Data 1/._.travis.yml
- PsychRNN Extended Data 1/psychrnn/tasks/
- __MACOSX/PsychRNN Extended Data 1/psychrnn/._tasks
- PsychRNN Extended Data 1/psychrnn/_version.py
- __MACOSX/PsychRNN Extended Data 1/psychrnn/.__version.py
- PsychRNN Extended Data 1/psychrnn/__init__.py
- __MACOSX/PsychRNN Extended Data 1/psychrnn/.___init__.py
- PsychRNN Extended Data 1/psychrnn/backend/
- __MACOSX/PsychRNN Extended Data 1/psychrnn/._backend
- PsychRNN Extended Data 1/test/tasks/
- __MACOSX/PsychRNN Extended Data 1/test/._tasks
- PsychRNN Extended Data 1/test/backend/
- __MACOSX/PsychRNN Extended Data 1/test/._backend
- PsychRNN Extended Data 1/test/test_assert.py
- __MACOSX/PsychRNN Extended Data 1/test/._test_assert.py
- PsychRNN Extended Data 1/docs/installing.rst
- __MACOSX/PsychRNN Extended Data 1/docs/._installing.rst
- PsychRNN Extended Data 1/docs/index.rst
- __MACOSX/PsychRNN Extended Data 1/docs/._index.rst
- PsychRNN Extended Data 1/docs/.DS_Store
- __MACOSX/PsychRNN Extended Data 1/docs/._.DS_Store
- PsychRNN Extended Data 1/docs/requirements.txt
- __MACOSX/PsychRNN Extended Data 1/docs/._requirements.txt
- PsychRNN Extended Data 1/docs/_templates/
- __MACOSX/PsychRNN Extended Data 1/docs/.__templates
- PsychRNN Extended Data 1/docs/Makefile
- __MACOSX/PsychRNN Extended Data 1/docs/._Makefile
- PsychRNN Extended Data 1/docs/conf.py
- __MACOSX/PsychRNN Extended Data 1/docs/._conf.py
- PsychRNN Extended Data 1/docs/apidoc/
- __MACOSX/PsychRNN Extended Data 1/docs/._apidoc
- PsychRNN Extended Data 1/docs/make.bat
- __MACOSX/PsychRNN Extended Data 1/docs/._make.bat
- PsychRNN Extended Data 1/docs/quickstart.rst
- __MACOSX/PsychRNN Extended Data 1/docs/._quickstart.rst
- PsychRNN Extended Data 1/docs/_build/
- PsychRNN Extended Data 1/docs/notebooks/
- __MACOSX/PsychRNN Extended Data 1/docs/._notebooks
- PsychRNN Extended Data 1/psychrnn/tasks/task.py
- __MACOSX/PsychRNN Extended Data 1/psychrnn/tasks/._task.py
- PsychRNN Extended Data 1/psychrnn/tasks/__init__.py
- __MACOSX/PsychRNN Extended Data 1/psychrnn/tasks/.___init__.py
- PsychRNN Extended Data 1/psychrnn/tasks/perceptual_discrimination.py
- __MACOSX/PsychRNN Extended Data 1/psychrnn/tasks/._perceptual_discrimination.py
- PsychRNN Extended Data 1/psychrnn/tasks/delayed_discrim.py
- __MACOSX/PsychRNN Extended Data 1/psychrnn/tasks/._delayed_discrim.py
- PsychRNN Extended Data 1/psychrnn/tasks/match_to_category.py
- __MACOSX/PsychRNN Extended Data 1/psychrnn/tasks/._match_to_category.py
- PsychRNN Extended Data 1/psychrnn/backend/simulation.py
- __MACOSX/PsychRNN Extended Data 1/psychrnn/backend/._simulation.py
- PsychRNN Extended Data 1/psychrnn/backend/loss_functions.py
- __MACOSX/PsychRNN Extended Data 1/psychrnn/backend/._loss_functions.py
- PsychRNN Extended Data 1/psychrnn/backend/curriculum.py
- __MACOSX/PsychRNN Extended Data 1/psychrnn/backend/._curriculum.py
- PsychRNN Extended Data 1/psychrnn/backend/regularizations.py
- __MACOSX/PsychRNN Extended Data 1/psychrnn/backend/._regularizations.py
- PsychRNN Extended Data 1/psychrnn/backend/__init__.py
- __MACOSX/PsychRNN Extended Data 1/psychrnn/backend/.___init__.py
- PsychRNN Extended Data 1/psychrnn/backend/models/
- __MACOSX/PsychRNN Extended Data 1/psychrnn/backend/._models
- PsychRNN Extended Data 1/psychrnn/backend/initializations.py
- __MACOSX/PsychRNN Extended Data 1/psychrnn/backend/._initializations.py
- PsychRNN Extended Data 1/psychrnn/backend/rnn.py
- __MACOSX/PsychRNN Extended Data 1/psychrnn/backend/._rnn.py
- PsychRNN Extended Data 1/test/tasks/test_romo.py
- __MACOSX/PsychRNN Extended Data 1/test/tasks/._test_romo.py
- PsychRNN Extended Data 1/test/tasks/test_task.py
- __MACOSX/PsychRNN Extended Data 1/test/tasks/._test_task.py
- PsychRNN Extended Data 1/test/tasks/test_flip_flop.py
- __MACOSX/PsychRNN Extended Data 1/test/tasks/._test_flip_flop.py
- PsychRNN Extended Data 1/test/tasks/test_rdm.py
- __MACOSX/PsychRNN Extended Data 1/test/tasks/._test_rdm.py
- PsychRNN Extended Data 1/test/backend/models/
- __MACOSX/PsychRNN Extended Data 1/test/backend/._models
- PsychRNN Extended Data 1/test/backend/test_initializations.py
- __MACOSX/PsychRNN Extended Data 1/test/backend/._test_initializations.py
- PsychRNN Extended Data 1/test/backend/test_rnn.py
- __MACOSX/PsychRNN Extended Data 1/test/backend/._test_rnn.py
- PsychRNN Extended Data 1/test/backend/test_loss_functions.py
- __MACOSX/PsychRNN Extended Data 1/test/backend/._test_loss_functions.py
- PsychRNN Extended Data 1/test/backend/test_simulation.py
- __MACOSX/PsychRNN Extended Data 1/test/backend/._test_simulation.py
- PsychRNN Extended Data 1/test/backend/test_regularizations.py
- __MACOSX/PsychRNN Extended Data 1/test/backend/._test_regularizations.py
- PsychRNN Extended Data 1/docs/_templates/customtoc.html
- __MACOSX/PsychRNN Extended Data 1/docs/_templates/._customtoc.html
- PsychRNN Extended Data 1/docs/apidoc/index.rst
- __MACOSX/PsychRNN Extended Data 1/docs/apidoc/._index.rst
- PsychRNN Extended Data 1/docs/apidoc/tasks.rst
- __MACOSX/PsychRNN Extended Data 1/docs/apidoc/._tasks.rst
- PsychRNN Extended Data 1/docs/apidoc/backend.rst
- __MACOSX/PsychRNN Extended Data 1/docs/apidoc/._backend.rst
- PsychRNN Extended Data 1/docs/_build/.DS_Store
- __MACOSX/PsychRNN Extended Data 1/docs/_build/._.DS_Store
- PsychRNN Extended Data 1/docs/_build/html/
- PsychRNN Extended Data 1/docs/_build/doctrees/
- PsychRNN Extended Data 1/docs/notebooks/NewModel.ipynb
- __MACOSX/PsychRNN Extended Data 1/docs/notebooks/._NewModel.ipynb
- PsychRNN Extended Data 1/docs/notebooks/SavingLoadingWeights.ipynb
- __MACOSX/PsychRNN Extended Data 1/docs/notebooks/._SavingLoadingWeights.ipynb
- PsychRNN Extended Data 1/docs/notebooks/OtherFeatures.ipynb
- __MACOSX/PsychRNN Extended Data 1/docs/notebooks/._OtherFeatures.ipynb
- PsychRNN Extended Data 1/docs/notebooks/BiologicalConstraints.ipynb
- __MACOSX/PsychRNN Extended Data 1/docs/notebooks/._BiologicalConstraints.ipynb
- PsychRNN Extended Data 1/docs/notebooks/weights/
- __MACOSX/PsychRNN Extended Data 1/docs/notebooks/._weights
- PsychRNN Extended Data 1/docs/notebooks/PerceptualDiscrimination.ipynb
- __MACOSX/PsychRNN Extended Data 1/docs/notebooks/._PerceptualDiscrimination.ipynb
- PsychRNN Extended Data 1/docs/notebooks/curriculum_learning.ipynb
- __MACOSX/PsychRNN Extended Data 1/docs/notebooks/._curriculum_learning.ipynb
- PsychRNN Extended Data 1/docs/notebooks/Minimal_Example.ipynb
- __MACOSX/PsychRNN Extended Data 1/docs/notebooks/._Minimal_Example.ipynb
- PsychRNN Extended Data 1/docs/notebooks/.ipynb_checkpoints/
- PsychRNN Extended Data 1/docs/notebooks/NewTask.ipynb
- __MACOSX/PsychRNN Extended Data 1/docs/notebooks/._NewTask.ipynb
- PsychRNN Extended Data 1/psychrnn/backend/models/__init__.py
- __MACOSX/PsychRNN Extended Data 1/psychrnn/backend/models/.___init__.py
- PsychRNN Extended Data 1/psychrnn/backend/models/basic.py
- __MACOSX/PsychRNN Extended Data 1/psychrnn/backend/models/._basic.py
- PsychRNN Extended Data 1/psychrnn/backend/models/lstm.py
- __MACOSX/PsychRNN Extended Data 1/psychrnn/backend/models/._lstm.py
- PsychRNN Extended Data 1/test/backend/models/test_basic.py
- __MACOSX/PsychRNN Extended Data 1/test/backend/models/._test_basic.py
- PsychRNN Extended Data 1/test/backend/models/test_lstm.py
- __MACOSX/PsychRNN Extended Data 1/test/backend/models/._test_lstm.py
- PsychRNN Extended Data 1/docs/_build/html/quickstart.html
- PsychRNN Extended Data 1/docs/_build/html/index.html
- PsychRNN Extended Data 1/docs/_build/html/_modules/
- PsychRNN Extended Data 1/docs/_build/html/searchindex.js
- PsychRNN Extended Data 1/docs/_build/html/_sources/
- PsychRNN Extended Data 1/docs/_build/html/apidoc/
- PsychRNN Extended Data 1/docs/_build/html/py-modindex.html
- PsychRNN Extended Data 1/docs/_build/html/_static/
- PsychRNN Extended Data 1/docs/_build/html/.buildinfo
- PsychRNN Extended Data 1/docs/_build/html/_images/
- PsychRNN Extended Data 1/docs/_build/html/genindex.html
- PsychRNN Extended Data 1/docs/_build/html/search.html
- PsychRNN Extended Data 1/docs/_build/html/notebooks/
- PsychRNN Extended Data 1/docs/_build/html/installing.html
- PsychRNN Extended Data 1/docs/_build/html/objects.inv
- PsychRNN Extended Data 1/docs/_build/doctrees/nbsphinx/
- PsychRNN Extended Data 1/docs/_build/doctrees/quickstart.doctree
- PsychRNN Extended Data 1/docs/_build/doctrees/apidoc/
- PsychRNN Extended Data 1/docs/_build/doctrees/installing.doctree
- PsychRNN Extended Data 1/docs/_build/doctrees/environment.pickle
- PsychRNN Extended Data 1/docs/_build/doctrees/index.doctree
- PsychRNN Extended Data 1/docs/_build/doctrees/notebooks/
- PsychRNN Extended Data 1/docs/notebooks/weights/saved_weights.npz
- __MACOSX/PsychRNN Extended Data 1/docs/notebooks/weights/._saved_weights.npz
- PsychRNN Extended Data 1/docs/notebooks/.ipynb_checkpoints/SavingLoadingWeights-checkpoint.ipynb
- PsychRNN Extended Data 1/docs/notebooks/.ipynb_checkpoints/Minimal_Example-checkpoint.ipynb
- PsychRNN Extended Data 1/docs/notebooks/.ipynb_checkpoints/OtherFeatures-checkpoint.ipynb
- PsychRNN Extended Data 1/docs/notebooks/.ipynb_checkpoints/curriculum_learning-checkpoint.ipynb
- PsychRNN Extended Data 1/docs/notebooks/.ipynb_checkpoints/NewModel-checkpoint.ipynb
- PsychRNN Extended Data 1/docs/notebooks/.ipynb_checkpoints/BiologicalConstraints-checkpoint.ipynb
- PsychRNN Extended Data 1/docs/notebooks/.ipynb_checkpoints/NewTask-checkpoint.ipynb
- PsychRNN Extended Data 1/docs/notebooks/.ipynb_checkpoints/PerceptualDiscrimination-checkpoint.ipynb
- PsychRNN Extended Data 1/docs/_build/html/_modules/index.html
- PsychRNN Extended Data 1/docs/_build/html/_modules/psychrnn/
- PsychRNN Extended Data 1/docs/_build/html/_sources/quickstart.rst.txt
- PsychRNN Extended Data 1/docs/_build/html/_sources/apidoc/
- PsychRNN Extended Data 1/docs/_build/html/_sources/installing.rst.txt
- PsychRNN Extended Data 1/docs/_build/html/_sources/index.rst.txt
- PsychRNN Extended Data 1/docs/_build/html/_sources/notebooks/
- PsychRNN Extended Data 1/docs/_build/html/apidoc/backend.html
- PsychRNN Extended Data 1/docs/_build/html/apidoc/index.html
- PsychRNN Extended Data 1/docs/_build/html/apidoc/tasks.html
- PsychRNN Extended Data 1/docs/_build/html/_static/plus.png
- PsychRNN Extended Data 1/docs/_build/html/_static/underscore.js
- PsychRNN Extended Data 1/docs/_build/html/_static/documentation_options.js
- PsychRNN Extended Data 1/docs/_build/html/_static/searchtools.js
- PsychRNN Extended Data 1/docs/_build/html/_static/css/
- PsychRNN Extended Data 1/docs/_build/html/_static/js/
- PsychRNN Extended Data 1/docs/_build/html/_static/clipboard.min.js
- PsychRNN Extended Data 1/docs/_build/html/_static/file.png
- PsychRNN Extended Data 1/docs/_build/html/_static/copybutton.js
- PsychRNN Extended Data 1/docs/_build/html/_static/jquery-3.5.1.js
- PsychRNN Extended Data 1/docs/_build/html/_static/underscore-1.3.1.js
- PsychRNN Extended Data 1/docs/_build/html/_static/language_data.js
- PsychRNN Extended Data 1/docs/_build/html/_static/copy-button.svg
- PsychRNN Extended Data 1/docs/_build/html/_static/minus.png
- PsychRNN Extended Data 1/docs/_build/html/_static/basic.css
- PsychRNN Extended Data 1/docs/_build/html/_static/pygments.css
- PsychRNN Extended Data 1/docs/_build/html/_static/copybutton.css
- PsychRNN Extended Data 1/docs/_build/html/_static/fonts/
- PsychRNN Extended Data 1/docs/_build/html/_static/doctools.js
- PsychRNN Extended Data 1/docs/_build/html/_static/jquery.js
- PsychRNN Extended Data 1/docs/_build/html/_images/notebooks_BiologicalConstraints_42_1.png
- PsychRNN Extended Data 1/docs/_build/html/_images/notebooks_OtherFeatures_25_1.png
- PsychRNN Extended Data 1/docs/_build/html/_images/notebooks_BiologicalConstraints_21_1.png
- PsychRNN Extended Data 1/docs/_build/html/_images/notebooks_NewTask_5_1.png
- PsychRNN Extended Data 1/docs/_build/html/_images/notebooks_PerceptualDiscrimination_32_1.png
- PsychRNN Extended Data 1/docs/_build/html/_images/notebooks_Minimal_Example_3_1.png
- PsychRNN Extended Data 1/docs/_build/html/_images/notebooks_NewModel_3_1.png
- PsychRNN Extended Data 1/docs/_build/html/_images/notebooks_BiologicalConstraints_45_1.png
- PsychRNN Extended Data 1/docs/_build/html/_images/notebooks_BiologicalConstraints_24_1.png
- PsychRNN Extended Data 1/docs/_build/html/_images/notebooks_PerceptualDiscrimination_37_1.png
- PsychRNN Extended Data 1/docs/_build/html/_images/math/
- PsychRNN Extended Data 1/docs/_build/html/_images/notebooks_OtherFeatures_24_1.png
- PsychRNN Extended Data 1/docs/_build/html/_images/notebooks_BiologicalConstraints_35_1.png
- PsychRNN Extended Data 1/docs/_build/html/_images/notebooks_BiologicalConstraints_11_1.png
- PsychRNN Extended Data 1/docs/_build/html/_images/notebooks_OtherFeatures_13_1.png
- PsychRNN Extended Data 1/docs/_build/html/_images/notebooks_BiologicalConstraints_7_1.png
- PsychRNN Extended Data 1/docs/_build/html/_images/notebooks_BiologicalConstraints_15_1.png
- PsychRNN Extended Data 1/docs/_build/html/_images/notebooks_BiologicalConstraints_31_1.png
- PsychRNN Extended Data 1/docs/_build/html/_images/notebooks_OtherFeatures_35_1.png
- PsychRNN Extended Data 1/docs/_build/html/_images/notebooks_PerceptualDiscrimination_41_1.png
- PsychRNN Extended Data 1/docs/_build/html/_images/notebooks_OtherFeatures_14_1.png
- PsychRNN Extended Data 1/docs/_build/html/_images/notebooks_OtherFeatures_34_1.png
- PsychRNN Extended Data 1/docs/_build/html/_images/notebooks_PerceptualDiscrimination_40_1.png
- PsychRNN Extended Data 1/docs/_build/html/_images/notebooks_curriculum_learning_26_0.png
- PsychRNN Extended Data 1/docs/_build/html/notebooks/Minimal_Example.html
- PsychRNN Extended Data 1/docs/_build/html/notebooks/NewModel.ipynb
- PsychRNN Extended Data 1/docs/_build/html/notebooks/SavingLoadingWeights.ipynb
- PsychRNN Extended Data 1/docs/_build/html/notebooks/OtherFeatures.ipynb
- PsychRNN Extended Data 1/docs/_build/html/notebooks/NewModel.html
- PsychRNN Extended Data 1/docs/_build/html/notebooks/BiologicalConstraints.ipynb
- PsychRNN Extended Data 1/docs/_build/html/notebooks/curriculum_learning.html
- PsychRNN Extended Data 1/docs/_build/html/notebooks/PerceptualDiscrimination.html
- PsychRNN Extended Data 1/docs/_build/html/notebooks/SavingLoadingWeights.html
- PsychRNN Extended Data 1/docs/_build/html/notebooks/PerceptualDiscrimination.ipynb
- PsychRNN Extended Data 1/docs/_build/html/notebooks/OtherFeatures.html
- PsychRNN Extended Data 1/docs/_build/html/notebooks/BiologicalConstraints.html
- PsychRNN Extended Data 1/docs/_build/html/notebooks/curriculum_learning.ipynb
- PsychRNN Extended Data 1/docs/_build/html/notebooks/Minimal_Example.ipynb
- PsychRNN Extended Data 1/docs/_build/html/notebooks/NewTask.html
- PsychRNN Extended Data 1/docs/_build/html/notebooks/NewTask.ipynb
- PsychRNN Extended Data 1/docs/_build/doctrees/nbsphinx/notebooks_BiologicalConstraints_42_1.png
- PsychRNN Extended Data 1/docs/_build/doctrees/nbsphinx/notebooks_OtherFeatures_25_1.png
- PsychRNN Extended Data 1/docs/_build/doctrees/nbsphinx/notebooks_BiologicalConstraints_21_1.png
- PsychRNN Extended Data 1/docs/_build/doctrees/nbsphinx/notebooks_NewTask_5_1.png
- PsychRNN Extended Data 1/docs/_build/doctrees/nbsphinx/notebooks_PerceptualDiscrimination_32_1.png
- PsychRNN Extended Data 1/docs/_build/doctrees/nbsphinx/notebooks_Minimal_Example_3_1.png
- PsychRNN Extended Data 1/docs/_build/doctrees/nbsphinx/notebooks_NewModel_3_1.png
- PsychRNN Extended Data 1/docs/_build/doctrees/nbsphinx/notebooks_BiologicalConstraints_45_1.png
- PsychRNN Extended Data 1/docs/_build/doctrees/nbsphinx/notebooks_BiologicalConstraints_24_1.png
- PsychRNN Extended Data 1/docs/_build/doctrees/nbsphinx/notebooks_PerceptualDiscrimination_37_1.png
- PsychRNN Extended Data 1/docs/_build/doctrees/nbsphinx/notebooks_OtherFeatures_24_1.png
- PsychRNN Extended Data 1/docs/_build/doctrees/nbsphinx/notebooks_BiologicalConstraints_35_1.png
- PsychRNN Extended Data 1/docs/_build/doctrees/nbsphinx/notebooks_BiologicalConstraints_11_1.png
- PsychRNN Extended Data 1/docs/_build/doctrees/nbsphinx/notebooks_OtherFeatures_13_1.png
- PsychRNN Extended Data 1/docs/_build/doctrees/nbsphinx/notebooks_BiologicalConstraints_7_1.png
- PsychRNN Extended Data 1/docs/_build/doctrees/nbsphinx/notebooks_BiologicalConstraints_15_1.png
- PsychRNN Extended Data 1/docs/_build/doctrees/nbsphinx/notebooks_BiologicalConstraints_31_1.png
- PsychRNN Extended Data 1/docs/_build/doctrees/nbsphinx/notebooks_OtherFeatures_35_1.png
- PsychRNN Extended Data 1/docs/_build/doctrees/nbsphinx/notebooks_PerceptualDiscrimination_41_1.png
- PsychRNN Extended Data 1/docs/_build/doctrees/nbsphinx/notebooks_OtherFeatures_14_1.png
- PsychRNN Extended Data 1/docs/_build/doctrees/nbsphinx/notebooks_OtherFeatures_34_1.png
- PsychRNN Extended Data 1/docs/_build/doctrees/nbsphinx/notebooks/
- PsychRNN Extended Data 1/docs/_build/doctrees/nbsphinx/notebooks_PerceptualDiscrimination_40_1.png
- PsychRNN Extended Data 1/docs/_build/doctrees/nbsphinx/notebooks_curriculum_learning_26_0.png
- PsychRNN Extended Data 1/docs/_build/doctrees/apidoc/backend.doctree
- PsychRNN Extended Data 1/docs/_build/doctrees/apidoc/tasks.doctree
- PsychRNN Extended Data 1/docs/_build/doctrees/apidoc/index.doctree
- PsychRNN Extended Data 1/docs/_build/doctrees/notebooks/SavingLoadingWeights.doctree
- PsychRNN Extended Data 1/docs/_build/doctrees/notebooks/BiologicalConstraints.doctree
- PsychRNN Extended Data 1/docs/_build/doctrees/notebooks/Minimal_Example.doctree
- PsychRNN Extended Data 1/docs/_build/doctrees/notebooks/NewModel.doctree
- PsychRNN Extended Data 1/docs/_build/doctrees/notebooks/OtherFeatures.doctree
- PsychRNN Extended Data 1/docs/_build/doctrees/notebooks/curriculum_learning.doctree
- PsychRNN Extended Data 1/docs/_build/doctrees/notebooks/PerceptualDiscrimination.doctree
- PsychRNN Extended Data 1/docs/_build/doctrees/notebooks/NewTask.doctree
- PsychRNN Extended Data 1/docs/_build/html/_modules/psychrnn/tasks/
- PsychRNN Extended Data 1/docs/_build/html/_modules/psychrnn/backend/
- PsychRNN Extended Data 1/docs/_build/html/_sources/apidoc/backend.rst.txt
- PsychRNN Extended Data 1/docs/_build/html/_sources/apidoc/tasks.rst.txt
- PsychRNN Extended Data 1/docs/_build/html/_sources/apidoc/index.rst.txt
- PsychRNN Extended Data 1/docs/_build/html/_sources/notebooks/NewTask.ipynb.txt
- PsychRNN Extended Data 1/docs/_build/html/_sources/notebooks/BiologicalConstraints.ipynb.txt
- PsychRNN Extended Data 1/docs/_build/html/_sources/notebooks/Minimal_Example.ipynb.txt
- PsychRNN Extended Data 1/docs/_build/html/_sources/notebooks/OtherFeatures.ipynb.txt
- PsychRNN Extended Data 1/docs/_build/html/_sources/notebooks/SavingLoadingWeights.ipynb.txt
- PsychRNN Extended Data 1/docs/_build/html/_sources/notebooks/curriculum_learning.ipynb.txt
- PsychRNN Extended Data 1/docs/_build/html/_sources/notebooks/PerceptualDiscrimination.ipynb.txt
- PsychRNN Extended Data 1/docs/_build/html/_sources/notebooks/NewModel.ipynb.txt
- PsychRNN Extended Data 1/docs/_build/html/_static/css/theme.css
- PsychRNN Extended Data 1/docs/_build/html/_static/css/badge_only.css
[truncated: 68 more entries]
