# Supplementary material for: PsychRNN: An Accessible and Flexible Python Package for Training Recurrent Neural Network Models on Cognitive Tasks
Source: eNeuro. 2021 Jan 5;8(1):ENEURO.0427-20.2020. doi: 10.1523/ENEURO.0427-20.2020 (PMC7814477; doi:10.1523/ENEURO.0427-20.2020)
Supplement: Extended Data 1 — PsychRNN package and documentation. Download Extended Data 1, ZIP file. [file enu-eN-OTM-0427-20-s06.zip › PsychRNN Extended Data 1/docs/_build/doctrees/nbsphinx/notebooks/NewModel.ipynb]

# %% [code]
# THIS CELL SETS STUFF UP FOR DEMO / COLLAB. THIS CELL CAN BE IGNORED.

#-------------------------------------GET RID OF TF DEPRECATION WARNINGS--------------------------------------#
import warnings
warnings.filterwarnings('ignore', category=FutureWarning)

import tensorflow as tf
tf.compat.v1.logging.set_verbosity(tf.compat.v1.logging.ERROR)

#----------------------------------INSTALL PSYCHRNN IF IN A COLAB NOTEBOOK-------------------------------------#
# Installs the correct branch / release version based on the URL. If no branch is provided, loads from master.
try:
  import google.colab
  IN_COLAB = True
except:
  IN_COLAB = False

if IN_COLAB:
    import json
    import re
    import ipykernel
    import requests 
    from requests.compat import urljoin

    from notebook.notebookapp import list_running_servers
    kernel_id = re.search('kernel-(.*).json',
                          ipykernel.connect.get_connection_file()).group(1)
    servers = list_running_servers()
    for ss in servers:
        response = requests.get(urljoin(ss['url'], 'api/sessions'),
                                params={'token': ss.get('token', '')})
        for nn in json.loads(response.text):
            if nn['kernel']['id'] == kernel_id:
                relative_path = nn['notebook']['path'].split('%2F')
                if 'blob' in relative_path:
                  blob = relative_path[relative_path.index('blob') + 1]
                  !pip install psychrnn==blob
                else:
                  !pip install psychrnn==v1.0.0-alpha

# %% [markdown]
# Define New Model

Defining a new model requires some familiarity with tensorflow. In this case, we add a feedforward input layer to the [Basic RNN](../apidoc/backend.rst#psychrnn.backend.models.basic.Basic). Because we have added a new weight matrix, we need to modify our initialization. We then must define what a [forward_pass](../apidoc/backend.rst#psychrnn.backend.rnn.RNN.forward_pass) for the model looks like.

## init
We define the feedforward weight matrix, W_in_first to have ``'N_feedforward_out'`` outputs and ``'N_in'`` inputs. We must thus change W_in and input_connectivity to have ``'N_feedforward_out'`` inputs. Optionally, users can pass in keys for ``'N_feedforward_out'`` and ``'W_in_first_train'`` in the params dictionary. 

We call ``super(RNN, self).__init__`` so that all the initialization work done by [RNN](../apidoc/backend.rst#psychrnn.backend.rnn.RNN) carries over.

All modified or added matrices are put into ``initializer.initializations`` and initialized in our variable scope.

## forward_pass
``forward_pass()`` iterates through the network, one timepoint at a time. For each timepoint the output and state is recorded added to an array that will be returned. The output and state are calculated using ``recurrent_timestep()`` and ``output_timestep()``.

### output_timestep
``output_timestep()`` takes the state and calculates the output. ``output_timestep()`` is the same as in [Basic RNN](../apidoc/backend.rst#psychrnn.backend.models.basic.Basic.output_timestep).

### recurrent_timestep
``recurrent_timestep()`` takes the state and input and calculates the next state. This is where the feedforward layer is added, as processed input. The remainder of the function is the same as in [Basic RNN](../apidoc/backend.rst#psychrnn.backend.models.basic.Basic.recurrent_timestep)


# %% [code]
from __future__ import division

from psychrnn.backend.rnn import RNN
import tensorflow as tf
tf.compat.v1.disable_eager_execution()

import numpy as np

class Basic_with_Feedforward(RNN):
    """ The basic recurrent neural network model.

    Basic implementation of :class:`psychrnn.backend.rnn.RNN` with a simple RNN.
    Input goes through a feedforward layer before being passed to the recurrent part of the RNN.
    Biological constraints are enabled.

    Args:
       params (dict): See :class:`psychrnn.backend.rnn.RNN` for details.
            Additional Dictionary Keys:
                N_feedforward_out (int, optional): Number of outputs from the feedforward input layer. Default: 32
                W_in_first_train (bool, optional): True if feedforward weights, W_in_first, are trainable. Default: True

    """
    
    def __init__(self, params):
        
        self.N_feedforward_out = params.get('N_feedforward_out', 32)
        self.W_in_first_train = params.get('W_in_first_train', True)
        
        super(Basic_with_Feedforward, self).__init__(params)
        
        self.initializer.initializations['W_in_first'] = params.get('W_in_first', self.initializer.rand_init(np.ones((self.N_feedforward_out, self.N_in))))
        
        self.initializer.initializations['feedforward_input_connectivity'] = params.get('feedforward_input_connectivity', np.ones(( self.N_rec, self.N_feedforward_out)))
        
        self.initializer.initializations['feedforward_W_in'] = params.get('feedforward_W_in', self.initializer.rand_init(np.ones(( self.N_rec, self.N_feedforward_out))))
        
        with tf.compat.v1.variable_scope(self.name) as scope:
            # Input weight matrix:
            self.W_in_first = \
                tf.compat.v1.get_variable('W_in_first', [self.N_feedforward_out, self.N_in],
                                initializer=self.initializer.get('W_in_first'),
                                trainable=self.W_in_first_train)
            
            self.input_connectivity = tf.compat.v1.get_variable('feedforward_input_connectivity', [self.N_rec, self.N_feedforward_out],
                                                      initializer=self.initializer.get('feedforward_input_connectivity'),
                                                      trainable=False)
            
            self.W_in = \
                tf.compat.v1.get_variable('feedforward_W_in', [self.N_rec, self.N_feedforward_out],
                                initializer=self.initializer.get('feedforward_W_in'),
                                trainable=self.W_in_train)

    def recurrent_timestep(self, rnn_in, state):
        """ Recurrent time step.

        Given input and previous state, outputs the next state of the network.

        Arguments:
            rnn_in (*tf.Tensor(dtype=float, shape=(?*, :attr:`N_in` *))*): Input to the rnn at a certain time point.
            state (*tf.Tensor(dtype=float, shape=(* :attr:`N_batch` , :attr:`N_rec` *))*): State of network at previous time point.

        Returns:
            new_state (*tf.Tensor(dtype=float, shape=(* :attr:`N_batch` , :attr:`N_rec` *))*): New state of the network.

        """
        processed_input = self.transfer_function(tf.matmul(rnn_in, self.W_in_first, transpose_b=True, name="3"))
        
        new_state = ((1-self.alpha) * state) \
                    + self.alpha * (
                        tf.matmul(
                            self.transfer_function(state),
                            self.get_effective_W_rec(),
                            transpose_b=True, name="1")
                        + tf.matmul(
                            processed_input,
                            self.get_effective_W_in(),
                            transpose_b=True, name="2")
                        + self.b_rec)\
                    + tf.sqrt(2.0 * self.alpha * self.rec_noise * self.rec_noise)\
                      * tf.random.normal(tf.shape(input=state), mean=0.0, stddev=1.0)

        return new_state

    def output_timestep(self, state):
        """ Output timestep.

        Given the state, what is the output of the network?

        Arguments:
            state (*tf.Tensor(dtype=float, shape=(* :attr:`N_batch` , :attr:`N_rec` *))*): State of network at a given timepoint for each trial in the batch.

        Returns:
            output (*tf.Tensor(dtype=float, shape=(* :attr:`N_batch` , :attr:`N_out` *))*): Output of the network at a given timepoint for each trial in the batch.

        """
     
        output = tf.matmul(self.transfer_function(state),
                                self.get_effective_W_out(), transpose_b=True, name="3") \
                    + self.b_out
     
        return output

    def forward_pass(self):

        """ Run the RNN on a batch of task inputs.

        Iterates over timesteps, running the :func:`recurrent_timestep` and :func:`output_timestep`

        Implements :func:`psychrnn.backend.rnn.RNN.forward_pass`.

        Returns:
            tuple:
            * **predictions** (*tf.Tensor(*:attr:`N_batch`, :attr:`N_steps`, :attr:`N_out` *))*) -- Network output on inputs found in self.x within the tf network.
            * **states** (*tf.Tensor(*:attr:`N_batch`, :attr:`N_steps`, :attr:`N_rec` *))*) -- State variable values over the course of the trials found in self.x within the tf network.

        """

        rnn_inputs = tf.unstack(self.x, axis=1)
        state = self.init_state
        rnn_outputs = []
        rnn_states = []
        for rnn_input in rnn_inputs:
            state = self.recurrent_timestep(rnn_input, state)
            output = self.output_timestep(state)
            rnn_outputs.append(output)
            rnn_states.append(state)
        return tf.transpose(a=rnn_outputs, perm=[1, 0, 2]), tf.transpose(a=rnn_states, perm=[1, 0, 2])

# %% [code]
from matplotlib import pyplot as plt
%matplotlib inline

# ---------------------- Import the package ---------------------------
from psychrnn.tasks.perceptual_discrimination import PerceptualDiscrimination
from psychrnn.backend.models.basic import Basic

# ---------------------- Set up a basic model ---------------------------
pd = PerceptualDiscrimination(dt = 10, tau = 100, T = 2000, N_batch = 128)
network_params = pd.get_task_params() # get the params passed in and defined in pd
network_params['name'] = 'model' # name the model uniquely if running mult models in unison
network_params['N_rec'] = 50 # set the number of recurrent units in the model
model = Basic_with_Feedforward(network_params) # instantiate a basic vanilla RNN

# ---------------------- Train a basic model ---------------------------
model.train(pd) # train model to perform pd task

# ---------------------- Test the trained model ---------------------------
x,target_output,mask, trial_params = pd.get_trial_batch() # get pd task inputs and outputs
model_output, model_state = model.test(x) # run the model on input x

# ---------------------- Plot the results ---------------------------
plt.plot(model.test(x)[0][0,:,:])

# ---------------------- Teardown the model -------------------------
model.destruct()

# %% [markdown]
# Further Extensibility -- Initializations, Loss Functions, and Regularizations

If you wish to modify weight initializations you must define an initialization class describing your preferred initial weight patterns that inherits from [WeightInitializer](../apidoc/backend.rst#psychrnn.backend.initializations.WeightInitializer) or one of it's child classes. 

If you wish to modify loss functions or regularizations you must define a function and pass that function into the RNN as part of the RNN's params. See [LossFunction](../apidoc/backend.rst#psychrnn.backend.loss_functions.LossFunction) and [Regularizer](../apidoc/backend.rst#psychrnn.backend.regularizations.Regularizer) respectively for details.
