# Supplementary material for: PsychRNN: An Accessible and Flexible Python Package for Training Recurrent Neural Network Models on Cognitive Tasks
Source: eNeuro. 2021 Jan 5;8(1):ENEURO.0427-20.2020. doi: 10.1523/ENEURO.0427-20.2020 (PMC7814477; doi:10.1523/ENEURO.0427-20.2020)
Supplement: Extended Data 1 — PsychRNN package and documentation. Download Extended Data 1, ZIP file. [file enu-eN-OTM-0427-20-s06.zip › PsychRNN Extended Data 1/docs/_build/doctrees/nbsphinx/notebooks/Minimal_Example.ipynb]

# %% [code]
# THIS CELL SETS STUFF UP FOR DEMO / COLLAB. THIS CELL CAN BE IGNORED.

#-------------------------------------GET RID OF TF DEPRECATION WARNINGS--------------------------------------#
import warnings
warnings.filterwarnings('ignore', category=FutureWarning)

import tensorflow as tf
tf.compat.v1.logging.set_verbosity(tf.compat.v1.logging.ERROR)

#----------------------------------INSTALL PSYCHRNN IF IN A COLAB NOTEBOOK-------------------------------------#
# Installs the correct branch / release version based on the URL. If no branch is provided, loads from master.
try:
  import google.colab
  IN_COLAB = True
except:
  IN_COLAB = False

if IN_COLAB:
    import json
    import re
    import ipykernel
    import requests 
    from requests.compat import urljoin

    from notebook.notebookapp import list_running_servers
    kernel_id = re.search('kernel-(.*).json',
                          ipykernel.connect.get_connection_file()).group(1)
    servers = list_running_servers()
    for ss in servers:
        response = requests.get(urljoin(ss['url'], 'api/sessions'),
                                params={'token': ss.get('token', '')})
        for nn in json.loads(response.text):
            if nn['kernel']['id'] == kernel_id:
                relative_path = nn['notebook']['path'].split('%2F')
                if 'blob' in relative_path:
                  blob = relative_path[relative_path.index('blob') + 1]
                  !pip install psychrnn==blob
                else:
                  !pip install psychrnn==v1.0.0-alpha

# %% [markdown]
# Hello World!

# %% [markdown]
A popular 2-alternative forced choice perceptual discrimination task is the random dot motion (RDM) task. In RDM, the subject observes dots moving in different directions. The RDM task is a forced choice task -- although dots can move in any direction, their are two directions in which the movement of the coherent dots could be. The subject must make a choice towards one of the two directions at the end of the stimulus period ([Britten et al., 1992](https://www.jneurosci.org/content/12/12/4745)).

To make it possible for an RNN to complete this task, we model this task as two simultaneous noisy inputs into each of two input channels, representing the two directions. The network must determine which channel has the higher mean input and respond by driving the corresponding output unit to 1, and the other output unit to .2. We've included this example task in PsychRNN as [PerceptualDiscrimination](../apidoc/tasks.rst#module-psychrnn.tasks.perceptual_discrimination). 

To get started, let's train a basic model in PsychRNN on this 2-alternative forced choice perceptual discrimination task and test how it does on task input. For simplicity, we will use the model defaults.

# %% [code]
from matplotlib import pyplot as plt
%matplotlib inline

# ---------------------- Import the package ---------------------------
from psychrnn.tasks.perceptual_discrimination import PerceptualDiscrimination
from psychrnn.backend.models.basic import Basic

# ---------------------- Set up a basic model ---------------------------
pd = PerceptualDiscrimination(dt = 10, tau = 100, T = 2000, N_batch = 128)
network_params = pd.get_task_params() # get the params passed in and defined in pd
network_params['name'] = 'model' # name the model uniquely if running mult models in unison
network_params['N_rec'] = 50 # set the number of recurrent units in the model
model = Basic(network_params) # instantiate a basic vanilla RNN

# ---------------------- Train a basic model ---------------------------
model.train(pd) # train model to perform pd task

# ---------------------- Test the trained model ---------------------------
x,target_output,mask, trial_params = pd.get_trial_batch() # get pd task inputs and outputs
model_output, model_state = model.test(x) # run the model on input x

# ---------------------- Plot the results ---------------------------
plt.plot(model_output[0][0,:,:])

# ---------------------- Teardown the model -------------------------
model.destruct()

# %% [markdown]
Congratulations! You’ve successfully trained and tested your first model! Continue to [Simple Example](./PerceptualDiscrimination.ipynb) to learn how to define more useful models.
